# Supplementary material for: Development of a CRISPRi Human Retinal Pigmented Epithelium Model for Functional Study of Age-Related Macular Degeneration Genes
Source: Int J Mol Sci. 2023 Feb 8;24(4):3417. doi: 10.3390/ijms24043417 (PMC9962760; doi:10.3390/ijms24043417)
Supplement: Supplementary file 1 [file ijms-24-03417-s001.zip]

Archive with 1 entries (1 files):
- ijms-2187434-supplementary.pdf
